# Supplementary material for: Viral reactivation in the lungs of patients with severe pneumonia is associated with increased mortality, a multicenter, retrospective study
Source: J Med Virol. 2022 Nov 29;95(1):e28337. doi: 10.1002/jmv.28337 (PMC10099828; doi:10.1002/jmv.28337)
Supplement: Supplementary file 1 — Supplementary information. [file JMV-95-0-s001.xlsx]

## Sheet: data_stats
sample	raw_data_reads	raw_data_bases	clean_data_reads	clean_data_bases	hostfree_reads	hostfree_bases
S01	2893770	217032750	2865269	206078423	2157043	155891048
S02	2712273	206132748	2676801	194042031	1125229	81989486
S03	5396084	410102384	5210894	393748090	785456	59403794
S04	3277865	249117740	3232085	244575432	239790	18140745
S05	3670028	278922128	3589240	266394062	306983	22576137
S06	2995154	227631704	2956907	219170637	483078	35623782
S07	2906082	220862232	2831347	214791526	1817915	137957866
S08	17700432	1345232832	17177862	1298724210	2700106	204367413
S09	13476503	1024214228	13150743	930512681	427307	31492682
S10	10233162	777720312	9912735	721240934	179415	13065314
S11	4175965	317373340	4087321	301742100	110644	8169600
S12	3337421	253643996	3285820	245336364	41566	3075129
S13	6700320	509224320	6633401	502781753	432289	32725872
S14	7856019	597057444	7725830	585250017	598955	45333793
S15	10277189	781066364	10127978	756521067	788765	59247606
S16	10986767	834994292	10820145	801652459	392386	28773598
S17	10942613	831638588	10744377	813223920	420297	31635493
S18	6434830	489047080	6295014	467724396	83988	6203551
S19	4165401	316570476	4089513	299187797	79471	5863727
S20	6398458	486282808	6310489	465919050	130608	9336953
S21	6893633	523916108	6705192	508307796	288755	21825349
S22	703212	53444112	620543	46078328	63737	4723904
S23	4174085	317230460	4118793	303896361	60536	4431610
S24	15392551	1169833876	14863942	1127137655	581691	44010653
S25	11354134	862914184	10845045	797196154	232436	16789300
S26	6349679	482575604	6183272	450042673	91049	6514491
S27	17485808	1328921408	17020542	1261555671	283124	20666983
S28	17653577	1341671852	17221649	1284419200	175571	13001694
S29	9694725	736799100	9400148	669042769	164062	11555620
S30	19078748	1449984848	18630877	1357287214	288964	21127425
S31	29259101	2223691676	28536652	2014498682	367314	26111884
S32	13299066	1010729016	13047342	965623431	163501	12040227
S33	8281512	629394912	8070310	597081515	126246	9310324
S34	10381070	788961320	10131428	752432489	138339	10208208
S35	14674150	1115235400	14211107	1075518053	876082	66127593
S36	9578402	727958552	9343632	688680352	101909	7451005
S37	9142402	694822552	8888622	660107583	108018	7930049
S38	9140857	694705132	8894370	653032929	110612	7982137
S39	11015600	837185600	10607953	787107883	269356	19494825
S40	10302458	782986808	9949226	726873766	215332	15486601
S41	17521741	1331652316	17166540	1240537844	494663	35529737
S42	9222872	700938272	8649765	635696631	153915	11183868
S43	22923457	1742182732	22157589	1600940721	343335	24479085
S44	22663328	2288996128	21681664	2022008310	696505	60059028
S45	9828045	746931420	9282253	656964714	191014	13168187
S46	36690869	2788506044	36040944	2637046355	409874	29975610
S47	12181424	925788224	11775641	844948333	204889	14698822
S48	14699513	1117162988	14449622	1095444335	1324856	100181586
S49	23271881	1768662956	22697246	1670843839	319954	22988714
S50	5422046	412075496	5341911	398773705	60645	4512466
S51	14701610	1117322360	14435978	1060116354	1156946	80720237
S52	7559879	574550804	7366308	546575017	3427375	254706994
S53	6006072	456461472	5965749	444634483	63583	4720981
S54	7359867	559349892	7190548	534813327	93121	6785502
S55	7673642	583196792	7507409	561206593	901987	67520788
S56	10125700	769553200	9644999	716091895	189972	13937667
S57	4372014	332273064	4311170	322949737	48517	3614085
S58	6822481	518508556	6650930	490760677	184346	13535004
S59	10340974	785914024	9841235	744503285	503105	37866834
S60	3942644	299640944	3823882	282859447	232976	17238186
S61	7370064	560124864	7162945	541634983	577778	43642102
S62	31221061	2372800636	30560891	2235665021	585396	42612666
S63	3477640	264300640	3419585	257225944	67036	5016332
S64	8402494	638589544	8252422	624736369	338787	25527103
S65	8554404	650134704	8443602	640348495	3020315	229097318
S66	6204017	471505292	6116832	454510576	332566	24602574
S67	7636160	580348160	7427676	563012504	253584	19152204
S68	12505087	950386612	12134371	887566790	162921	11821294
S69	17304811	1315165636	16852948	1242952465	295521	21596256
S70	27722505	2106910380	27326605	1978399196	344267	24963918
S71	21136490	1606373240	20615368	1521268879	366570	27094532
S72	45075890	3380691750	44120556	3306756758	3993480	299227674
S73	7503444	570261744	7347203	556419661	283571	21376515
S74	8795795	668480420	8646774	646958074	105150	7792003
S75	8691972	660589872	8493100	643926745	264581	19981489
S76	62196164	4664712300	60375227	4526516283	4422190	331243838
S77	5700595	433245220	5503391	407941421	59258	4356550
S78	10664741	1077138841	10208728	953385480	149014	14115818
S79	24485930	2473078930	23048435	2109709037	409944	38125617
S80	11770600	894565600	11514145	823852799	157033	11063913
S81	8631495	655993620	8506777	622830883	114323	8359556
S82	20963757	1593245532	20759601	1511002704	388064	28541830
S83	34398963	2579922225	33435282	2505472937	8567681	641874402
S84	14578192	1107942592	14243927	1051814714	186993	13764882
S85	10400446	790433896	10019768	746275535	136847	10115312
S86	4041509	307154684	3786368	285426511	283178	21271054
S87	2436625	367930375	2238962	282287290	63448	8513470
S88	17688690	1786557690	16806772	1556224822	267103	25259744
S89	24563904	2480954304	23507393	2208428330	418308	39957607
S90	15168235	1531991735	13818863	1197605906	221839	19832591
S91	22396463	1702131188	22024477	1586453025	403756	29282930
S92	17389584	1304218800	16852092	1261795672	2058823	154130095
S93	12322737	936528012	11886902	859319977	214575	15458410
S94	8873968	1331095200	8448325	947379951	5441736	675888271
S95	3871278	294217128	3787355	274305888	422895	30240086
S96	4801339	364901764	4656789	347769546	119259	8888974
S97	5559743	422540468	5487276	410809752	56766	4151210
